# Supplementary material for: Carcinogenic Activity and Risk Assessment of PAHs in Ambient Air: PM10 Particle Fraction and Bulk Deposition
Source: Toxics. 2023 Feb 27;11(3):228. doi: 10.3390/toxics11030228 (PMC10051387; doi:10.3390/toxics11030228)
Supplement: Supplementary file 1 [file toxics-11-00228-s001.zip]

Archive with 1 entries (1 files):
- toxics-2163559-supplementary.pdf
